# Supplementary material for: Crown feature effect evaluation on wind load for evergreen species based on laser scanning and wind tunnel experiments
Source: Sci Rep. 2022 Dec 12;12:21475. doi: 10.1038/s41598-022-25960-2 (PMC9744728; doi:10.1038/s41598-022-25960-2)
Supplement: Supplementary file 1 — Supplementary Information. [file 41598_2022_25960_MOESM1_ESM.xlsx]

## Sheet: data
species	branch length (m)	crown width (m)	crown length (m)	windward side projection area (m2)	porosity ratio	leaf area ratio	wind speed (m/s)	wind load (N)
BJ1	1.287	1.174	1.031	0.57	0.3754	0.626374	4	7.29
BJ1	1.287	1.174	1.031	0.57	0.3754	0.626374	6	12.86
BJ1	1.287	1.174	1.031	0.57	0.3754	0.626374	8	18.65
BJ1	1.287	1.174	1.031	0.57	0.3754	0.626374	10	23.41
BJ1	1.287	1.174	1.031	0.57	0.3754	0.626374	12	27.68
BJ2	1.073	1.153	0.786	0.41	0.296	0.706897	4	3.94
BJ2	1.073	1.153	0.786	0.41	0.296	0.706897	6	7.18
BJ2	1.073	1.153	0.786	0.41	0.296	0.706897	8	10.24
BJ2	1.073	1.153	0.786	0.41	0.296	0.706897	10	13.01
BJ2	1.073	1.153	0.786	0.41	0.296	0.706897	12	16.32
BJ3	1.44	1.45	0.994	0.72	0.3144	0.685714	4	5.01
BJ3	1.44	1.45	0.994	0.72	0.3144	0.685714	6	9.86
BJ3	1.44	1.45	0.994	0.72	0.3144	0.685714	8	15.19
BJ3	1.44	1.45	0.994	0.72	0.3144	0.685714	10	20.25
BJ3	1.44	1.45	0.994	0.72	0.3144	0.685714	12	27.46
SM1	1.474	1.381	1.403	0.63	0.3617	0.642857	4	4.94
SM1	1.474	1.381	1.403	0.63	0.3617	0.642857	6	6.78
SM1	1.474	1.381	1.403	0.63	0.3617	0.642857	8	8.97
SM1	1.474	1.381	1.403	0.63	0.3617	0.642857	10	11.71
SM1	1.474	1.381	1.403	0.63	0.3617	0.642857	12	14.88
SM2	1.939	1.653	1.451	0.58	0.4264	0.574257	4	6
SM2	1.939	1.653	1.451	0.58	0.4264	0.574257	6	9.13
SM2	1.939	1.653	1.451	0.58	0.4264	0.574257	8	11.29
SM2	1.939	1.653	1.451	0.58	0.4264	0.574257	10	14.91
SM2	1.939	1.653	1.451	0.58	0.4264	0.574257	12	16.79
SM3	1.306	1.384	1.22	0.54	0.2896	0.710526	4	4.93
SM3	1.306	1.384	1.22	0.54	0.2896	0.710526	6	8.02
SM3	1.306	1.384	1.22	0.54	0.2896	0.710526	8	10.73
SM3	1.306	1.384	1.22	0.54	0.2896	0.710526	10	14.31
SM3	1.306	1.384	1.22	0.54	0.2896	0.710526	12	18.78
AC1	1.377	1.144	1.277	0.71	0.2907	0.71	4	7.66
AC1	1.377	1.144	1.277	0.71	0.2907	0.71	6	14.11
AC1	1.377	1.144	1.277	0.71	0.2907	0.71	8	18.35
AC1	1.377	1.144	1.277	0.71	0.2907	0.71	10	22.24
AC1	1.377	1.144	1.277	0.71	0.2907	0.71	12	26.73
AC2	1.576	1.518	1.445	1.24	0.3401	0.663102	4	9.41
AC2	1.576	1.518	1.445	1.24	0.3401	0.663102	6	16.63
AC2	1.576	1.518	1.445	1.24	0.3401	0.663102	8	23.15
AC2	1.576	1.518	1.445	1.24	0.3401	0.663102	10	29.65
AC2	1.576	1.518	1.445	1.24	0.3401	0.663102	12	36.09
AC3	0.971	1.148	0.948	0.6	0.3296	0.666667	4	4.9
AC3	0.971	1.148	0.948	0.6	0.3296	0.666667	6	9.05
AC3	0.971	1.148	0.948	0.6	0.3296	0.666667	8	13.82
AC3	0.971	1.148	0.948	0.6	0.3296	0.666667	10	16.61
AC3	0.971	1.148	0.948	0.6	0.3296	0.666667	12	18.69
OP1	1.426	0.949	0.979	0.57	0.2574	0.75	4	5.5
OP1	1.426	0.949	0.979	0.57	0.2574	0.75	6	9.22
OP1	1.426	0.949	0.979	0.57	0.2574	0.75	8	12.26
OP1	1.426	0.949	0.979	0.57	0.2574	0.75	10	16.05
OP1	1.426	0.949	0.979	0.57	0.2574	0.75	12	19.65
OP2	1.435	1.074	0.747	0.48	0.2514	0.75	4	5.41
OP2	1.435	1.074	0.747	0.48	0.2514	0.75	6	9.17
OP2	1.435	1.074	0.747	0.48	0.2514	0.75	8	12.63
OP2	1.435	1.074	0.747	0.48	0.2514	0.75	10	16.5
OP2	1.435	1.074	0.747	0.48	0.2514	0.75	12	19.81
OP3	1.116	0.759	0.801	0.32	0.2707	0.727273	4	5.52
OP3	1.116	0.759	0.801	0.32	0.2707	0.727273	6	8.78
OP3	1.116	0.759	0.801	0.32	0.2707	0.727273	8	11.86
OP3	1.116	0.759	0.801	0.32	0.2707	0.727273	10	14.92
OP3	1.116	0.759	0.801	0.32	0.2707	0.727273	12	15.69
KS1	1.692	1.193	1.121	0.75	0.2767	0.728155	4	7.5
KS1	1.692	1.193	1.121	0.75	0.2767	0.728155	6	12.69
KS1	1.692	1.193	1.121	0.75	0.2767	0.728155	8	16.7
KS1	1.692	1.193	1.121	0.75	0.2767	0.728155	10	21.44
KS1	1.692	1.193	1.121	0.75	0.2767	0.728155	12	27.67
KS2	1.386	1.124	1.101	0.69	0.2719	0.734043	4	6.9
KS2	1.386	1.124	1.101	0.69	0.2719	0.734043	6	8
KS2	1.386	1.124	1.101	0.69	0.2719	0.734043	8	11.9
KS2	1.386	1.124	1.101	0.69	0.2719	0.734043	10	16.09
KS2	1.386	1.124	1.101	0.69	0.2719	0.734043	12	18.2
KS3	1.495	1.097	1.103	0.77	0.1995	0.802083	4	9.36
KS3	1.495	1.097	1.103	0.77	0.1995	0.802083	6	11.49
KS3	1.495	1.097	1.103	0.77	0.1995	0.802083	8	15.97
KS3	1.495	1.097	1.103	0.77	0.1995	0.802083	10	21.75
KS3	1.495	1.097	1.103	0.77	0.1995	0.802083	12	29.64
FC1	1.386	0.85	0.731	0.21	0.4402	0.552632	4	1.92
FC1	1.386	0.85	0.731	0.21	0.4402	0.552632	6	3.72
FC1	1.386	0.85	0.731	0.21	0.4402	0.552632	8	5.61
FC1	1.386	0.85	0.731	0.21	0.4402	0.552632	10	7.56
FC1	1.386	0.85	0.731	0.21	0.4402	0.552632	12	9.83
FC2	1.465	0.828	0.653	0.26	0.3771	0.619048	4	2.52
FC2	1.465	0.828	0.653	0.26	0.3771	0.619048	6	5.08
FC2	1.465	0.828	0.653	0.26	0.3771	0.619048	8	7.49
FC2	1.465	0.828	0.653	0.26	0.3771	0.619048	10	9.84
FC2	1.465	0.828	0.653	0.26	0.3771	0.619048	12	12.26
FC3	1.268	0.516	0.474	0.17	0.4557	0.53125	4	1.66
FC3	1.268	0.516	0.474	0.17	0.4557	0.53125	6	3.1
FC3	1.268	0.516	0.474	0.17	0.4557	0.53125	8	4.57
FC3	1.268	0.516	0.474	0.17	0.4557	0.53125	10	6.05
FC3	1.268	0.516	0.474	0.17	0.4557	0.53125	12	7.69
DD1	1.66	1.553	1.057	0.83	0.3401	0.65873	4	5.82
DD1	1.66	1.553	1.057	0.83	0.3401	0.65873	6	10.11
DD1	1.66	1.553	1.057	0.83	0.3401	0.65873	8	15.31
DD1	1.66	1.553	1.057	0.83	0.3401	0.65873	10	21.09
DD1	1.66	1.553	1.057	0.83	0.3401	0.65873	12	26.42
DD2	1.554	1.104	1.012	0.5	0.3052	0.694444	4	4.03
DD2	1.554	1.104	1.012	0.5	0.3052	0.694444	6	7.26
DD2	1.554	1.104	1.012	0.5	0.3052	0.694444	8	10.8
DD2	1.554	1.104	1.012	0.5	0.3052	0.694444	10	14.62
DD2	1.554	1.104	1.012	0.5	0.3052	0.694444	12	19.45
DD3	1.564	0.975	1.134	0.59	0.2575	0.7375	4	5.13
DD3	1.564	0.975	1.134	0.59	0.2575	0.7375	6	8.75
DD3	1.564	0.975	1.134	0.59	0.2575	0.7375	8	12.81
DD3	1.564	0.975	1.134	0.59	0.2575	0.7375	10	17.94
DD3	1.564	0.975	1.134	0.59	0.2575	0.7375	12	22.98

## Sheet: abbreviation
Species abbreviation	Description
BJ	Bischofia javanica
SM	Schefflera macrostachya
AC	Acacia confuse
OP	Ormosia pinnata
FC	Ficus concinna
KS	Khaya senegalensis
DD	Dracontomelon duperreanum
